# Supplementary material for: Open-access bacterial population genomics: BIGSdb software, the PubMLST.org website and their applications
Source: Wellcome Open Res. 2018 Sep 24;3:124. [Version 1] doi: 10.12688/wellcomeopenres.14826.1 (PMC6192448; doi:10.12688/wellcomeopenres.14826.1)
Supplement: Supplementary file 1 [file wellcomeopenres-3-16155-s0000.tgz]

Archive with 1 entries (1 files):
- 70e2acdf-a11d-4f76-8053-afa160b0270c_Supplementary_S1.docx
